# Supplementary material for: Association of solute carrier family 30 A8 zinc transporter gene variations with gestational diabetes mellitus risk in a Chinese population
Source: Front Endocrinol (Lausanne). 2023 May 31;14:1159714. doi: 10.3389/fendo.2023.1159714 (PMC10266221; doi:10.3389/fendo.2023.1159714)
Supplement: Supplementary file 1 [file Table_1.xlsx]

## Sheet: Sheet1
Supplementary Table1. The associations between SNPs in SLA30C8 gene and GDM risk in subjects aged < 30 years
Model	Cases(%)	Controls(%)	Crude OR	Crude P	Adjusted OR	Adjusted P
	（n＝192）	（n＝304）	(95 % CI）		(95 % CI）
rs13266634
Codominant model
CC	63 (32.8)	96 (31.6)	1(ref)		1(ref)
CT	84 (43.8)	142 (46.7)	0.901 (0.549-1.368)	0.625	0.888 (0.577-1.367)	0.589
TT	45 (23.4)	66 (21.7)	1.039 (0.634-1.704)	0.88	1.088 (0.652-1.815)	0.746
Aelle model
C	210 (54.7)	334 (54.9)	1(ref)		1(ref)
T	174 (45.3)	274 (45.1)	1.010 (0.781-1.306)	0.939	1.032 (0.791-1.346)	0.819
Dominant Model
CC	63 (32.8)	96 (31.6)	1(ref)		1(ref)
TT+CT	129 (67.2)	208 (68.4)	0.945 (0.642-1.391)	0.774	0.950 (0.638-1.416)	0.802
Recessive Model
CT+CC	147 (76.6)	238 (78.3)	1(ref)		1(ref)
TT	45 (23.4)	66 (21.7)	1.104 (0.717-1.699)	0.653	1.166 (0.745-1.823)	0.502
Overdominant model
TT+CC	108 (56.2)	162 (53.3)	1(ref)		1(ref)
CT	84 (43.8)	142 (46.7)	0.887(0.617-1.276)	0.519	0.858 (0.588-1.251)	0.426
rs2466293
Codominant model
AA	81 (42.2)	138 (45.4)	1(ref)		1(ref)
AG	83 (43.2)	130 (42.8)	1.088 (0.737-1.605)	0.671	0.986 (0.658-1.477)	0.946
GG	28 (14.6)	36 (11.8)	1.325 (0.753-2.331)	0.328	1.267 (0.708-2.269)	0.426
Aelle model
A	245 (63.8)	406 (66.8)	1(ref)		1(ref)
G	139 (36.2)	202 (33.2)	1.140 (0.872-1.491)	0.337	1.091 (0.826-1.440)	0.919
Dominant Model
AA	81 (42.2)	138 (45.4)	1(ref)		1(ref)
GG+AG	111 (57.8)	166 (54.6)	1.139 (0.791-1.641)	0.484	1.047 (0.717-1.528)	0.812
Recessive Model
AG+AA	164 (85.4)	268 (88.2)	1(ref)		1(ref)
GG	28 (14.6)	36 (11.8)	1.271 (0.748-2.161)	0.375	1.276 (0.738-2.206)	0.383
Overdominant model
GG+AA	109 (56.8)	174 (57.2)	1(ref)		1(ref)
AG	83 (43.2)	130 (42.8)	1.019 (0.708-1.468)	0.54	0.933 (0.638-1.364)	0.721
Adjusted P value calculated by logistic regression with adjustment for age, pre-BMI, SBP and DBP.
